# Supplementary material for: Multilocation dataset on seed Fe and Zn contents of bean (Phaseolus vulgaris L.) genotypes grown in Tanzania
Source: Data Brief. 2020 May 7;31:105664. doi: 10.1016/j.dib.2020.105664 (PMC7276388; doi:10.1016/j.dib.2020.105664)
Supplement: Supplementary file 1 [file mmc1.xml]

<?xml version="1.0" encoding="utf-8" standalone="no"?>
<data>
  <datasets>
    <author>lugendomas@gmail.com</author>
    <type>0</type>
    <dataset>
      <value>6</value>
      <reason>Other (please explain)</reason>
      <comments>Raw data are submitted with the manuscript</comments>
    </dataset>
  </datasets>
</data>
